# Supplementary material for: Genome-Wide Association Study for Weight Loss at the End of Dry-Curing of Hams Produced from Purebred Heavy Pigs
Source: Animals (Basel). 2024 Jul 5;14(13):1983. doi: 10.3390/ani14131983 (PMC11240668; doi:10.3390/ani14131983)
Supplement: Supplementary file 1 [file animals-14-01983-s001.zip]

Archive with 1 entries (1 files):
- animals-3061950-supplementary.pdf
